# Supplementary material for: Evaluation of Cedrus atlantica Essential Oil: Chemical Composition, Anticancer Activity and Molecular Docking Studies
Source: Molecules. 2025 Dec 22;31(1):46. doi: 10.3390/molecules31010046 (PMC12786621; doi:10.3390/molecules31010046)
Supplement: Supplementary file 1 [file molecules-31-00046-s001.zip]

Archive with 1 entries (1 files):
- molecules-4038019-supplementary.pdf
